# Supplementary material for: Detection of the Xanthi Chryso-like Virus in New Geographical Area and a Novel Arthropod Carrier
Source: Trop Med Infect Dis. 2023 Apr 13;8(4):225. doi: 10.3390/tropicalmed8040225 (PMC10144253; doi:10.3390/tropicalmed8040225)
Supplement: Supplementary file 1 [file tropicalmed-08-00225-s001.zip]

Archive with 1 entries (1 files):
- tropicalmed-2239913-supplementary.xlsx
