# Supplementary material for: Detection of the Xanthi Chryso-like Virus in New Geographical Area and a Novel Arthropod Carrier
Source: Trop Med Infect Dis. 2023 Apr 13;8(4):225. doi: 10.3390/tropicalmed8040225 (PMC10144253; doi:10.3390/tropicalmed8040225)
Supplement: Supplementary file 1 [file tropicalmed-08-00225-s001.zip › tropicalmed-2239913-supplementary.xlsx]

## Sheet: Sheet1
Accession number	Virus species	Country of origin	collection data
298	Xanthi chryso-like virus	Serbia	2020
300	Xanthi chryso-like virus	Serbia	2020
3002	Xanthi chryso-like virus	Serbia	2020
OM141591	Xanthi chryso-like virus	Serbia	2020
MW520404	Xanthi chryso-like virus	Greece	2018
MW520403	Soufli chryso-like virus	Greece	2018
MF176390	Hubei chryso-like virus	Australia	2015
MF176370	Hubei chryso-like virus	Australia	2015
MF176311	Hubei chryso-like virus	Australia	2015
MF176263	Hubei chryso-like virus	Australia	2015
MF176282	Hubei chryso-like virus	Australia	2015
MW434088	Hubei chryso-like virus	USA	2017
MW434087	Hubei chryso-like virus	USA	2017
MF176342	Shuangao chryso-like virus	Australia	2015
NC 055225	Shuangao chryso-like virus	Australia	2015
